# Supplementary material for: Development and Evaluation of a Natural Language Processing Annotation Tool to Facilitate Phenotyping of Cognitive Status in Electronic Health Records: Diagnostic Study
Source: J Med Internet Res. 2022 Aug 30;24(8):e40384. doi: 10.2196/40384 (PMC9472045; doi:10.2196/40384)
Supplement: Multimedia Appendix 2 [file jmir_v24i8e40384_app2.xlsx]

## Sheet: Sheet1
REGEX
(?:unable\s*to|cannot|couldn't|can't|does\s*not|not|0|zero|does\s*not\s*have\s*capacity\s*to|difficult[A-Za-z]*\s*(?:with|time)|difficulty|trouble\s*to|hard\s*to|non)\s*(?:remember[A-Za-z]*)
(?:unable\s*to|cannot|couldn't|can't|does\s*not|not|0|does\s*not\s*have\s*capacity\s*to|difficulties\s*with|difficulty|trouble\s*to|hard\s*to|non)\s*recall
(?:forget[A-Za-z]*|forgot)
repetitive\s*question(?:s|ing)?
\bmemory\b
\brecall\b
(?:poor|unreliable|impaired|lack\s*of |little|decreased|worse[A-Za-z]*|changing|limited\s*by|limited|flat|blunted|restricted|dimished)\s*(?:history|historian)
(?:unable\s*to|cannot|couldn't|can't|does\s*not|not|0|does\s*not\s*have\s*capacity\s*to|difficulties\s*with|difficulty|trouble\s*to|hard\s*to|non)\s*follow instruction(?:s)*
(?:unable\s*to|cannot|couldn't|can't|does\s*not|not|0|does\s*not\s*have\s*capacity\s*to|difficulties\s*with|difficulty|trouble\s*to|hard\s*to|non)\s*(?:make decisions|decision making)
(?:unable\s*to|cannot|couldn't|can't|does\s*not|not|0|does\s*not\s*have\s*capacity\s*to|difficulties\s*with|difficulty|trouble\s*to|hard\s*to|non)\s*identify
(?:unable\s*to|cannot|couldn't|can't|does\s*not|not|0|does\s*not\s*have\s*capacity\s*to|difficulties\s*with|difficulty|trouble\s*to|hard\s*to|non)\s*(?:plan|planning)
(?:unable\s*to|cannot|couldn't|can't|does\s*not|not|0|does\s*not\s*have\s*capacity\s*to|difficulties\s*with|difficulty|trouble\s*to|hard\s*to|non)\s*(?:organize|organizing)
(?:unable\s*to|cannot|couldn't|can't|does\s*not|not|0|does\s*not\s*have\s*capacity\s*to|difficulties\s*with|difficulty|trouble\s*to|hard\s*to|non)\s*follow command(s)*
(?:unable\s*to|cannot|couldn't|can't|does\s*not|not|0|does\s*not\s*have\s*capacity\s*to|difficulties\s*with|difficulty|trouble\s*to|hard\s*to|non)\s*follow direction(s)*
(?:unable\s*to|cannot|couldn't|can't|does\s*not|not|0|does\s*not\s*have\s*capacity\s*to|difficulties\s*with|difficulty|trouble\s*to|hard\s*to|non)*\s*follow[A-Z-a-z]*\s*steps
(?:unable\s*to|cannot|couldn't|can't|does\s*not|not|0|does\s*not\s*have\s*capacity\s*to|difficulties\s*with|difficulty|trouble\s*to|hard\s*to|non)\s*(?:recogni[A-Za-z]*)
(?:unable\s*to|cannot|couldn't|can't|does\s*not|not|0|does\s*not\s*have\s*capacity\s*to|difficulties\s*with|difficulty|trouble\s*to|hard\s*to|non)\s*(?:word finding|finding words)
(?:poor|unreliable|impaired|lack\s*of |little|decreased|worsening|changing|limited\s*by|flat|blunted|restricted|dimished)\s*insight(?:s)*
(?:poor|unreliable|impaired|lack\s*of |little|decreased|worsening|changing|limited\s*by|flat|blunted|restricted|dimished)\s*judgement(?:s)*
(?:poor|unreliable|impaired|lack\s*of |little|decreased|worsening|changing|limited\s*by|flat|blunted|restricted|dimished)\s*problem\s*solving
(?:unable\s*to|cannot|couldn't|can't|does\s*not|not|0|does\s*not\s*have\s*capacity\s*to|difficulties\s*with|difficulty|trouble\s*to|hard\s*to|non)\s*(?:understand[A-Za-z]*)
\bconfus[A-Za-z]\b
\bsundown[A-Za-z]*\b
\b(cognition|cognitive)\b
mental\s*status
(?:poor|unreliable|impaired|lack\s*of |little|decreased|worsening|changing|limited\s*by|flat|blunted|restricted|dimished)\s*cognitive skills
\bdisoriented\b
oriented\s*to\s*person
oriented\s*to\s*self
oriented\s*to\s*name
(?:unable\s*to|cannot|couldn't|can't|does\s*not|not|0|does\s*not\s*have\s*capacity\s*to|difficulties\s*with|difficulty|trouble\s*to|hard\s*to|non)\s*(orient[A-Za-z]*)
(?:unable\s*to|cannot|couldn't|can't|does\s*not|not|0|does\s*not\s*have\s*capacity\s*to|difficulties\s*with|difficulty|trouble\s*to|hard\s*to|non)\s*(?:orient[A-Za-z]*) to (?:time|place)
(?:unable\s*to|cannot|couldn't|can't|does\s*not|not|0|does\s*not\s*have\s*capacity\s*to|difficulties\s*with|difficulty|trouble\s*to|hard\s*to|non)\s*know\s*(?:where|who|why)
\bdisorganized\b
\bincoherent\b
\bIllogical\b
thought\s*process
(?:nonsensical|non-sensical|nonsensible|non-sensible)
(?:\bexpress\s*coherent\s*thoughts\b)
(?:unable\s*to|cannot|couldn't|can't|does\s*not|not|0|does\s*not\s*have\s*capacity\s*to|difficulties\s*with|difficulty|trouble\s*to|hard\s*to|non)\s*(irrational|rational)
\bdelusion[A-Za-z]*\b
\b(paranoid|paranoia)\b
\bhallucina[A-Za-z]*\b
\bsuspicious\b
\bdeliri(?:um|ous)\b
\b(?:psychosis|psychotic)\b
\bwandering\b
\bfidget[A-Za-z]*\b
pulling\s*at
\brummaging\b
repetitive\s*behavior
obsessive\s*behavior
\bimpulsive\b
pulling\s*on
picking\s*at
\brestless[A-Za-z]*\b
\brestraints\b
\bagitat[A-Za-z]*\b
\baggress[A-Za-z]*\b
(?:combative|combativeness)
(?:unable\s*to|cannot|couldn't|can't|does\s*not|not|0|does\s*not\s*have\s*capacity\s*to|difficulties\s*with|difficulty|trouble\s*to|hard\s*to|non[-\s]*)\s*(?:comply|compliant)
\bcare\s*resistance
(?:unable\s*to|cannot|couldn't|can't|does\s*not|not|0|does\s*not\s*have\s*capacity\s*to|difficulties\s*with|difficulty|trouble\s*to|hard\s*to|non)\s*(?:cooperative|cooperate)
\b(?:un|non-)?\s?cooperat[A-Za-z]*\b
\bresistant\b
\bapath[A-Za-z]*\b
(?:poor|unreliable|impaired|lack\s*of |little|decreased|worsening|changing|limited\s*by|flat|blunted|restricted|dimished)\s*motivation
(?:poor|unreliable|impaired|lack\s*of |little|decreased|worsening|changing|limited\s*by|flat|blunted|restricted|dimished)\s*interest
(?:poor|unreliable|impaired|lack\s*of |little|decreased|worsening|changing|limited\s*by|flat|blunted|restricted|dimished)\s*affect
(?:\bdepress(ion|ed))
\baffect\b
\bunmotivated\b
\bdisinhibited\b
\bimpulsive\b
\banxiety\b
\banxious\b
\bscared\b
\bafraid\b
\bnervous\b
(?:fear|fearful)
\birritable\b(?!\s*bowel)
\bdefensive\b
\bannoyed\b
\bangry\b
(?<!GI\s{0,20}|gastro[-\s]{0,20}intestinal\s{0,20})\bupset\b
(?:\blabile|\blability)
\bMMSE\b
\bMOCA\b
\bAD\b
\bAlzheimer['A-Za-z]*\b
\s*(?:Dementia|demented)\s*
\bMCI\b
\baricept\b
\bDonepezil\b
\bRivastigmine\b
\bGalantamine\b
\bMemantine\b
\bAripiprazole\b
\bHaloperidol\b
\bClozapine\b
\bOlanzapine\b
\bQuetiapine\b
\bRisperidone\b
\bZiprasidone\b
\bparkinson[A-Za-z]*\b
\bneurolo[A-Za-z]*\b
\bbalance\b
(?:\bspeech\s*difficult[A-Z-a-z]*\b|difficult[A-Z-a-z]*\s(with)*speech)
