# Supplementary material for: Development and Evaluation of a Natural Language Processing Annotation Tool to Facilitate Phenotyping of Cognitive Status in Electronic Health Records: Diagnostic Study
Source: J Med Internet Res. 2022 Aug 30;24(8):e40384. doi: 10.2196/40384 (PMC9472045; doi:10.2196/40384)
Supplement: Multimedia Appendix 3 [file jmir_v24i8e40384_app3.xlsx]

## Sheet: Sheet1
REGEX
(?:(?:i)*adl(?:s)*|\bactivities\s*of\s*daily\s*living|\bactivity\s*tolerance|activities)
(?:financ[A-Za-z]*|money)
(?:pay[A-Za-z]*\s*bill(?:s)*|bill(?:s)* pay[A-Za-z]*)
(?:(?:forg(?:et|ot)[A-Za-z]*|remember[A-Za-z]*)(?:to\s*(?:take\taking|took))*(?:pills|meds|medication))
(?:cook(?:ed|ing|s)*\b)
(?:\bwalk(?:ing|ed|\s)*)
(?:\bambulation\b)
(?:\btransfer[A-Za-z]*\b)
(?:clean(?:er|ing|ed))
(?:shopping|shopped|shops)
(?:driving|\bdrive\b|driven|\bdrove\b)
(?:housekeeping|homemaker|home\s*management)
(?:bath(?:ed|ing|e)|\bbath\b|shower[A-Za-z]*)
(?:\bdress(?:ing|ed|es)|clothing\s*management)
(?:\blaundry\b)
(?:meal\s*prep(\b|preparation|s)|preparing\s*meals)
(?:\btoileting\b)
(?:\beat[A-Za-z]*\b|food\s*intake)
(?:\bfeeding\b)
(?:\bgroom[A-Za-z]*)
(?:\bmobil(?:e|ility)\b)
(?:\btransportation\b|\btransporting\b)
(?:(?:following|follows|followed)\s*(?:the)*\s*conversation(?:s)*)
(?:making\s*appointment(?:s)*|keeping\s*appointment(?:s)*)
(?:(?:medication|\bmed\b|\bmeds\b)\s*management)
(?:\bsocial[A-Za-z]*(?!\s+history))
(?:\bbanking\b)
(?:garden[A-Za-z]*|yard\s*work)
(?:talking\s*on\s*the\s*phone)
(?:following\s*direction(?:s)*)
(?:function[A-Za-z]*\s*evaluation)
(?:safety\s*awareness)
(?:problem\s*solving|problem-solving)
(?:numeric\s*reasoning|simple\s*calculation(?:s)*)
(?:time\s*reasoning)
(?:functional\s*reading)
(?:\bindependen[A-Za-z]*)
(?:\bwork(?:s|ing)*\b)
(?:\bphysical[A-Za-z]*\s*activ[A-Za-z]*\b)
